# Supplementary material for: Enhanced Anti-Inflammatory Effects of Rosemary (Salvia rosmarinus) Extracts Modified with Pseudomonas shirazensis Nanoparticles
Source: Antioxidants (Basel). 2025 Jul 29;14(8):931. doi: 10.3390/antiox14080931 (PMC12383122; doi:10.3390/antiox14080931)
Supplement: Supplementary file 1 [file antioxidants-14-00931-s001.zip]

Archive with 1 entries (1 files):
- antioxidants-3750266-supplementary.pdf
